# Supplementary material for: Coral Reef Surveillance: Infrared-Sensitive Video Surveillance Technology as a New Tool for Diurnal and Nocturnal Long-Term Field Observations
Source: Remote Sens (Basel). Author manuscript; Available in PMC 2014 May 12. (PMC4017077; doi:10.3390/rs4113346)
Supplement: Video legends [file NIHMS56088-supplement-Video_legends.txt]

Video 1:

AVI-Document (AVI, 8535 KB) 
Sample video for monitoring in situ caging experiments; obtained by the radio-transmission system in combination with the finger camera. Depth: 1 m, recording distance: 60 cm, lens focal length: 1.8 mm.

Video 2:

AVI-Document (AVI, 8554 KB)
Sample video for monitoring in situ caging experiments; obtained by the direct-recording system in combination with the board camera. Depth: 1 m, recording distance: 60 cm, lens focal length: 1.8 mm.

Video 3:

AVI-Document (AVI, 2762 KB)
This video shows the rare event of a coral-dwelling fish (Gobiodon histrio) darting out of its host coral (Acropora gemmifera) to eat a drifting particle (at timestamp 06:11:23). The event is repeated after timestamp 06:11:26 in slow-motion. Recorded with the direct-recording system in combination with the board camera, depth 1 m, recording distance: 11 cm, lens focal length: 2.1 mm.

Video 4:

AVI-Document (AVI, 12699 KB)
Edited time-lapse video captured over 6 h, which shows that the coral crab Tetralia sp. is actively manipulating the corallivorous snail Drupella sp. This potentially mutualistic behaviour was captured by chance and only discovered after the reef surveillance system was removed, which is why the process of snail removal was not captured entirely. Recorded with the radio transmission system in combination with the finger camera, depth: 2.5 m, recording distance: 100 cm, lens focal length: 3.6 mm.

Video 5:

AVI-Document (AVI, 5293 KB)
Time-lapse video of a nocturnal recording under infrared (IR) illumination. The endofauna of the coral is well recognisable because the black appearance of the crab carapace and fish eyes is highly contrasted against the white coral under IR-light. Recorded with the direct recording system in combination with the board camera, depth: 1.5 m, recording distance: 16 cm, lens focal length: 3.6 mm. Infrared illumination by 2 LEDs, power output: 300 mA, distance to object: 70 cm. 
